# Supplementary material for: Mexico’s Laboratory-Confirmed Human Case of Infection with the Influenza A(H5N2) Virus
Source: Viruses. 2025 Jan 31;17(2):205. doi: 10.3390/v17020205 (PMC11861177; doi:10.3390/v17020205)
Supplement: Supplementary file 1 [file viruses-17-00205-s001.zip]

Archive with 1 entries (1 files):
- viruses-3432064-supplementary.pdf
